# Supplementary material for: Transcriptome analysis reveals the differential inflammatory effects between propofol and sevoflurane during lung cancer resection: a randomized pilot study
Source: World J Surg Oncol. 2023 Jan 16;21:8. doi: 10.1186/s12957-023-02891-4 (PMC9841614; doi:10.1186/s12957-023-02891-4)
Supplement: Supplementary file 1 — Additional file 1: Table S1. Primers used in qPCR. [file 12957_2023_2891_MOESM1_ESM.xlsx]

## Sheet: Table S1
Table S1 Primers used in qPCR
Gene name (Genebank No.)	Primer sequences (5’- 3’)
CCL20	Forward: TGCTGTACCAAGAGTTTGCTC
	Reverse: CGCACACAGACAACTTTTTCTTT
CSF3	Forward: GCTGCTTGAGCCAACTCCATA
	Reverse: GAACGCGGTACGACACCTC
CXCL8	Forward: ACTGAGAGTGATTGAGAGTGGAC
	Reverse: AACCCTCTGCACCCAGTTTTC
CXCR1	Forward: CTGACCCAGAAGCGTCACTTG
	Reverse: CCAGGACCTCATAGCAAACTG
FOS	Forward: GGGGCAAGGTGGAACAGTTAT
	Reverse: CCGCTTGGAGTGTATCAGTCA
SELE	Forward: CAGCAAAGGTACACACACCTG
	Reverse: CAGACCCACACATTGTTGACTT
TNFAIP3	Forward: TCCTCAGGCTTTGTATTTGAGC
	Reverse: TGTGTATCGGTGCATGGTTTTA
OSM	Forward: CACAGACTGGCCGACTTAGAG
	Reverse: AGTCCTCGATGTTCAGCCCA
β-actin	Forward: CATGTACGTTGCTATCCAGGC
	Reverse: CTCCTTAATGTCACGCACGAT
